# Supplementary material for: Haplotype-resolved genome assembly of the diploid Rosa chinensis provides insight into the mechanisms underlying key ornamental traits
Source: Mol Hortic. 2024 Apr 16;4:14. doi: 10.1186/s43897-024-00088-1 (PMC11020927; doi:10.1186/s43897-024-00088-1)
Supplement: Supplementary file 2 — Additional file 2: Table S1. Summary of genome sequencing and read out for R. chinensis ‘CH’. Table S2. Survey statistic results of R. chinensis ‘CH’. Table S3. Summary of Hi-C reads mapping to the R. chinensis. Table S4. Result of the evaluation of the R. chinensis genome by BUSCO. Table S5. Genome sequence data comparison statistics. Table S6. Result of the evaluation of the R. chinensis coding genes by BUSCO. Table S7. Gene numbers and features of R. chinensis ‘CH’. Table S8. The statistical results of gene function annotation of R. chinensis ‘CH’. Table S9. Summary of repeat contents in R. chinensis ‘CH’ genome. Table S10. Structural variation between two haplotypes of R. chinensis ‘CH’. Table S11. SNP variation between two haplotypes of R. chinensis ‘CH’. Table S12. Genes related to flower development in DEGs Table S13. List of primers used. [file 43897_2024_88_MOESM2_ESM.xlsx]

## Sheet: Table S1-6
Table S1. Summary of genome sequencing and read out for R. chinensis ‘CH’
Type	Insert size	Read length	Total raw data	Genome coverage
HIFI	15kb		~25G	~46X
MGI-Short	150bp		~34.4G	~60X
Illumina-HIC	-	100-500bp	~89.4G	~160X
Table S2. Survey statistic results of R. chinensis ‘CH’
Sample	K-mer	Genome size (bp)	Heterozygous ratio (%)
Rosa chinensis	21	538131663	0.0257
Table S3. Summary of Hi-C reads mapping to the R. chinensis
	Read number	Percentige
Clean Paired-end Reads	278639155	1
Unique Mapped Paired-end Reads	204169668
Unique Mapped Paired-end Reads/Clean Paired-end Reads	-	0.732739
Valid Paired-end Reads	138095169
Valid Paired-end Reads /Clean Paired-end Reads	-
Table S4. Result of the evaluation of the R. chinensis genome by BUSCO
Type	hap A		hap B
	Number	Percent(%)	Number	Percent(%)
Complete BUSCOs (C)	1589	98.4	1589	98.4
Complete and single-copy BUSCOs (S)	1524	94.4	1532	94.9
Complete and duplicated BUSCOs (D)	65	4	57	3.5
Fragmented BUSCOs (F)	5	0.3	3	0.2
Missing BUSCOs (M)	20	1.3	22	1.4
Total BUSCO groups searched	1614	100	1614	100
Table S5. Genome sequence data comparison statistics
Type	hap A	hap B
Hifi QC-passed Reads	6588623	6084657
Hifi Map Reads	6578987	6074642
Hifi Map Rate(%)	99.85	99.84
MGI QC-passed Reads	233952714	233698732
MGI Map Reads	230619240	229925996
MGI Map Rate(%)	98.58	98.39
Homo SNP	3334	3473
Homo INDEL	2859	2736
Table S6. Result of the evaluation of the R. chinensis coding genes by BUSCO
Type	hap A
	Number	Percent(%)	hap B
Complete BUSCOs (C)	1591	98.6	Number	Percent(%)
Complete and single-copy BUSCOs (S)	1520	94.2	1597	99
Complete and duplicated BUSCOs (D)	71	4.4	1541	95.5
Fragmented BUSCOs (F)	9	0.6	56	3.5
Missing BUSCOs (M)	14	0.8	8	0.5
Total BUSCO groups searched	1614	100	9	0.5
			1614	100

## Sheet: Table S7-9
Table S7. Gene numbers and features of R. chinensis ‘CH’
	hap A	hap B
Number of genes	31744	32340
Number of intron in cds	115799	114825
Number of single exon gene	9495	10279
Total gene length	103,803,653 bp	103,786,095 bp
Total cds length	39,455,948 bp	39,248,157 bp
mean gene length	3,270 bp	3,209 bp
mean cds length	1,243 bp	1,213 bp
Longest gene	334,090 bp	331,483 bp
Longest cds	16,368 bp	16,392 bp
Longest exon	7,492 bp	7,965 bp
Table S8. The statistical results of gene function annotation of R. chinensis ‘CH’
	Gene number		Percent (%)
	hap A	hap B	hap A	hap B
swiss-prot	25350	22356	79.9	69.1
interproscan	28967	29193	91.3	90.2
NR	30664	27758	96.6	85.8
Total	31744	32340	100	100
Annotated	31237	31341	98.4	96.9
unannotated	507	999	1.6	3.1
Table S9. Summary of Repeat contents in R. chinensis ‘CH’ genome (EDTA software)
	Class	hap A	hap B
LTR	Copia	0.1427	0.1346
	Gypsy	0.1279	0.1294
	unknown	0.1326	0.1567
TIR	CACTA	0.0296	0.0324
	Mutator	0.0453	0.0408
	PIF_Harbinger	0.0149	0.0137
	Tc1_Mariner	0.0013	0.0008
	hAT	0.0304	0.0315
	polinton
nonLTR	LINE_element	0.0039	0.0017
	unknown	0.0004	0.0002
nonTIR	helitron	0.0286	0.03
	repeat_region	0.0384	0.0463
	total interspersed	0.596	0.6183

## Sheet: Table S10-11
Table S10. Structural variation between two haplotypes of R. chinensis ‘CH’
Variation_type	Count	Length_ref (hB)bp	Length_qry (hA)bp
Syntenic regions	1059	433260339	419123894
Inversions	59	10459933	10213053
Translocations	1169	5353504	5378241
Duplications (reference)	136	555286	-
Duplications (query)	1289	-	4071977
Not aligned (reference)	2329	83439773	-
Not aligned (query)	3414	-	69158689
Table S11. SNP variation between two haplotypes of R. chinensis ‘CH’
Variation_type	Count	Length_ref (hB)	Length_qry (hA)
SNPs	1605616	1605616	1605616
Insertions	104609	-	1675407
Deletions	107455	1946834	-
Copygains	104	-	425283
Copylosses	111	303158	-
Highly diverged	23207	239806865	225595961
Tandem repeats	5	820	732

## Sheet: TableS12
Table S12 . Genes related to flower development in DEGs
Gene family	Class	Number	Gene accession numbers in hB	Gene accession numbesr in hA
AP2 family	class A	1	evm.model.hB_v1.0_chr3.1489	evm.model.hA_v1.0_chr3.1447
MADS box family	class B	4	evm.model.hB_v1.0_chr6.3236	evm.model.hA_v1.0_chr6.3309
			evm.model.hB_v1.0_chr6.3237	evm.model.hA_v1.0_chr6.3310
			evm.model.hB_v1.0_chr2.1254	evm.model.hA_v1.0_chr2.1172
			evm.model.hB_v1.0_chr6.3652	evm.model.hA_v1.0_chr6.3728
	class C	2	evm.model.hB_v1.0_chr5.882	evm.model.hA_v1.0_chr5.887
			evm.model.hB_v1.0_chr2.4629	evm.model.hA_v1.0_chr2.4192
	class D	1	evm.model.hB_v1.0_chr7.3773	evm.model.hA_v1.0_chr7.3402
	class E	1	evm.model.hB_v1.0_chr4.2575	evm.model.hA_v1.0_chr4.2629
	SOC1	1	evm.model.hB_v1.0_chr1.1920	evm.model.hA_v1.0_chr1.2162
	SVP	1	evm.model.hB_v1.0_chr2.1809	evm.model.hA_v1.0_chr2.1742
	AGL19	1	evm.model.hB_v1.0_chr7.1798	evm.model.hA_v1.0_chr7.1610
	AGL42	2	evm.model.hB_v1.0_chr1.3465	evm.model.hA_v1.0_chr1.3721
			evm.model.hB_v1.0_chr1.3467	evm.model.hA_v1.0_chr1.3722

## Sheet: TableS13
Table S13. List of primers used.
Name of primer	Sequence of primers (5'-3')
For clone
RcMYB114b-F	ATGGAGGTGAGAAAGGGTTC
RcMYB114b-R	TTGCCTTGCTTCTTCTTGG
For qRT-PCR analysis in rose.
RcCHS-dl-F	CCGAGTATGGCAACATGTCT
RcCHS-dl-R	CCCAAATAGAACACCCCACTCTAG
RcCHI-dl-F	TTTCCTCCCTCCGTCAAGCC
RcCHI-dl-R	CCAAGTAGACTCCAATCGCCGTGAA
RcF3H-dl-F	AGGTTGTCCATAGCCACATTCCA
RcF3H-dl-R	AGGTCCTTGCTCATCTTCTTCTTGT
RcF3'H-dl-F	GAAGGAGGAAAGCTCACCGA
RcF3'H-dl-R	CTATTGCCCATTCCACCGTG
RcDFR-dl-F	TCCTAGACCGCGGCTACA
RcDFR-dl-R	AAGTGAGTCGCCGCCTTT
RcANS-dl-F	AGCGCGACTTGTCCATTTG
RcANS-dl-R	GTATCTTGGTTGCTAGCCCC
RcLAR-dl-F	AAGGTGAGGCGTGCGATTGAGAA
RcLAR-dl-R	CGGAACTACCTCTGAAGGATGCT
Rc3GT-dl-F	CCCCAAACACCCTCTTCTCATTC
Rc3GT-dl-R	GGCTTACCCACAAAAACATACCCC
RcGT1-dl-F	AATCCCCAACATCCTCCAAGTCCT
RcGT1-dl-R	TTAGTAGAGCGGTCAAACAACAGC
For dual luciferase assays
RcAG1pro-0800F	CTATAGGGCGAATTGGGTACCTTTGGTGAAGTGTGCGAA
RcAG1pro-0800R	AAGCTTATCGATACCGTCGACACCGTGTTGGGTTTGTTT
RcSVP1-sk-F1	AAGCTTATCGATACCGTCGACATGGCTCGGGAGAAGATT
RcSVP1-sk-R1	TCAGCGTACCGAATTGGTACCTCAACCAGAATAAGGTAGCCC
For yeast one-hybrid assays.
RcSVP1-AD-F1	GCCATGGAGGCCAGTGAATTCATGGCTCGGGAGAAGATT
RcSVP1-AD-R1	CAGCTCGAGCTCGATGGATCCTCAACCAGAATAAGGTAGCCC
RcAG1pro-pHis2F	GACTCACTATAGGGCGAATTCGTGAAGTGTGCGAATCTC
RcAG1pro-pHis2R	AGTGGATCCACGCGTGAGCTCATCAATCAAGTAGGGGAA
For electrophoretic mobility shift assay.
5'-AGpro-wt-F2	TTGTTGTCAAAGAACCCAAAAAGCAATGAACTTAAAATTT
AGpro-wt-R2	AAATTTTAAGTTCATTGCTTTTTGGGTTCTTTGACAACAA
AGpro-wt-F2	TTGTTGTCAAAGAACCCAAAAAGCAATGAACTTAAAATTT
AGpro-mut-F2	TTGTTGTCAAGGGGGGGGGGCCCCCCCCCCCTTAAAATTT
AGpro-mut-R2	AAATTTTAAGGGGGGGGGGGCCCCCCCCCCTTGACAACAA
